# Supplementary material for: let-7 MicroRNA-Mediated Regulation of Shh Signaling and the Gene Regulatory Network Is Essential for Retina Regeneration
Source: Cell Rep. 2018 May 2;23(5):1409–23. doi: 10.1016/j.celrep.2018.04.002 (PMC5946716; doi:10.1016/j.celrep.2018.04.002)
Supplement: Table S3. List of Transcription Factors Regulated in Shh-Signaling-Inhibited Retina, Related to Figures 1 and S1 — The table shows a list of transcription factors, transcription co-factors and chromatin remodeling factors along with their ENSEMBL IDs, obtained from RNA-seq data that are regulated during various time points, and Shh signaling inhibition with cyclopamine, post-retinal injury. [file mmc2.xlsx]

## Sheet: Sheet1
Upregulated genes
uc vs 12hpi
ENSDARG00000016200	trib3
ENSDARG00000036107	txnipa
ENSDARG00000074201	flna
ENSDARG00000000796	nr4a1
ENSDARG00000007241	mycb
ENSDARG00000015355	fosl1a
ENSDARG00000016304	tfdp1b
ENSDARG00000016457	irf9
ENSDARG00000022712	stat3
ENSDARG00000029072	klf6a
ENSDARG00000031161	nr1d4a
ENSDARG00000031683	fosab
ENSDARG00000034956	myclb
ENSDARG00000038687	nfkb2
ENSDARG00000040917	cbfb
ENSDARG00000042032	pou3f3a
ENSDARG00000042725	cebpb
ENSDARG00000042977	nfil3
ENSDARG00000043531	jun
ENSDARG00000045904	nr2e3
ENSDARG00000054304	homeza
ENSDARG00000059370	nr1d4b
ENSDARG00000061549	foxo1b
ENSDARG00000068096	atf5a
ENSDARG00000070069	pitx3
ENSDARG00000074070	irx5b
ENSDARG00000074378	junba
ENSDARG00000075891	sall1b
ENSDARG00000077473	mych
ENSDARG00000077712	zgc:173816
ENSDARG00000078541	cers3a
ENSDARG00000087303	cebpd
ENSDARG00000087544	BX510934.1
uc vs 4dpi
ENSDARG00000010571	ezh2
ENSDARG00000029058	rbbp4
ENSDARG00000030756	dnmt1
ENSDARG00000055639	ruvbl2
ENSDARG00000006782	rb1
ENSDARG00000014591	ilf2
ENSDARG00000015208	rbb4l
ENSDARG00000016200	trib3
ENSDARG00000016527	helz2
ENSDARG00000036107	txnipa
ENSDARG00000070828	actl6a
ENSDARG00000071294	tonsl
ENSDARG00000004757	ybx1
ENSDARG00000005574	vsx2
ENSDARG00000008540	sox21b
ENSDARG00000008986	e2f7
ENSDARG00000010591	foxn4
ENSDARG00000015902	stat6
ENSDARG00000016457	irf9
ENSDARG00000025641	gli2a
ENSDARG00000028335	hmga1a
ENSDARG00000029072	klf6a
ENSDARG00000029722	hmgb2a
ENSDARG00000030479	hmgb1b
ENSDARG00000030999	mybl1
ENSDARG00000031647	stat2
ENSDARG00000032264	mybl2b
ENSDARG00000034956	myclb
ENSDARG00000036816	LOC100537384
ENSDARG00000037178	zic2b
ENSDARG00000037238	smad5
ENSDARG00000037397	ssrp1a
ENSDARG00000040432	klf2b
ENSDARG00000040917	cbfb
ENSDARG00000040946	olig2
ENSDARG00000042725	cebpb
ENSDARG00000043531	jun
ENSDARG00000045904	nr2e3
ENSDARG00000053990	hmgb2b
ENSDARG00000056407	irf8
ENSDARG00000067797	spi1a
ENSDARG00000068096	atf5a
ENSDARG00000068168	hes2.2
ENSDARG00000069552	atoh7
ENSDARG00000070069	pitx3
ENSDARG00000070463	e2f3
ENSDARG00000070913	sox2
ENSDARG00000075891	sall1b
ENSDARG00000076182	stat1b
ENSDARG00000077473	mych
ENSDARG00000077785	atf5b
ENSDARG00000088123	znf217
ENSDARG00000091756	insm1a
ENSDARG00000093864	wee1
ENSDARG00000095743	sox11b
uc vs 4dpicyclo
ENSDARG00000055639	ruvbl2
ENSDARG00000007989	nedd8
ENSDARG00000036107	txnipa
ENSDARG00000041921	hsbp1b
ENSDARG00000044074	loxl2b
ENSDARG00000053685	gtf2a2
ENSDARG00000000476	pms1
ENSDARG00000004757	ybx1
ENSDARG00000006120	tbx2b
ENSDARG00000007241	mycb
ENSDARG00000007387	irf2a
ENSDARG00000016457	irf9
ENSDARG00000029072	klf6a
ENSDARG00000029722	hmgb2a
ENSDARG00000030479	hmgb1b
ENSDARG00000031683	fosab
ENSDARG00000034956	myclb
ENSDARG00000037178	zic2b
ENSDARG00000037397	ssrp1a
ENSDARG00000040917	cbfb
ENSDARG00000042725	cebpb
ENSDARG00000042977	nfil3
ENSDARG00000043531	jun
ENSDARG00000053446	sub1a
ENSDARG00000053990	hmgb2b
ENSDARG00000056407	irf8
ENSDARG00000059370	nr1d4b
ENSDARG00000068096	atf5a
ENSDARG00000070069	pitx3
ENSDARG00000071719	si:dkey-20i20.2
ENSDARG00000074378	junba
ENSDARG00000075891	sall1b
ENSDARG00000076182	stat1b
ENSDARG00000077473	mych
ENSDARG00000087046	si:ch211-222k6.2
ENSDARG00000087303	cebpd
ENSDARG00000095743	sox11b
common in all
ENSDARG00000036107	txnipa
ENSDARG00000016457	irf9
ENSDARG00000029072	klf6a
ENSDARG00000034956	myclb
ENSDARG00000040917	cbfb
ENSDARG00000042725	cebpb
ENSDARG00000043531	jun
ENSDARG00000068096	atf5a
ENSDARG00000070069	pitx3
ENSDARG00000075891	sall1b
ENSDARG00000077473	mych
common in 12hpi_4dpi
ENSDARG00000045904	nr2e3
common in 12hpi 4dpicyclo
ENSDARG00000007241	mycb
ENSDARG00000031683	fosab
ENSDARG00000042977	nfil3
ENSDARG00000059370	nr1d4b
ENSDARG00000074378	junba
ENSDARG00000087303	cebpd
common in 4dpi 4dpicyclo
ENSDARG00000004757	ybx1
ENSDARG00000029722	hmgb2a
ENSDARG00000030479	hmgb1b
ENSDARG00000037178	zic2b
ENSDARG00000037397	ssrp1a
ENSDARG00000053990	hmgb2b
ENSDARG00000056407	irf8
ENSDARG00000076182	stat1b
ENSDARG00000095743	sox11b
Downregulated genes
uc vs 12hpi
ENSDARG00000079578	rbpms2b
ENSDARG00000003803	LHX3
ENSDARG00000003820	nr1d2a
ENSDARG00000015064	esrrd
ENSDARG00000015536	sox6
ENSDARG00000016536	npas2
ENSDARG00000017780	rorcb
ENSDARG00000023058	foxo3a
ENSDARG00000035732	arntl1b
ENSDARG00000036051	irx4b
ENSDARG00000040926	nr2f2
ENSDARG00000042004	nfya
ENSDARG00000053129	carhsp1
ENSDARG00000057231	rorca
ENSDARG00000067607	srebf1
ENSDARG00000070538	hey1
ENSDARG00000070951	hmga1b
ENSDARG00000074319	sall1a
ENSDARG00000075670	rereb
ENSDARG00000077852	samd11
ENSDARG00000094175	znf1027
uc vs 4dpi
ENSDARG00000022456	eno1a
ENSDARG00000090326	mapk8ip1b
ENSDARG00000001857	aff4
ENSDARG00000007413	arid2
ENSDARG00000007824	camta1b
ENSDARG00000011696	esrrgb
ENSDARG00000012833	foxn3
ENSDARG00000015064	esrrd
ENSDARG00000015536	sox6
ENSDARG00000016304	tfdp1b
ENSDARG00000033160	nr1d1
ENSDARG00000037421	egr1
ENSDARG00000041691	bhlhe41
ENSDARG00000052654	thrab
ENSDARG00000067607	srebf1
ENSDARG00000068194	klf9
ENSDARG00000070951	hmga1b
ENSDARG00000071150	cica
ENSDARG00000073944	si:ch73-386h18.1
ENSDARG00000074125	znf1161
ENSDARG00000074752	hlfa
ENSDARG00000075670	rereb
ENSDARG00000075774	foxj3
ENSDARG00000076297	nfatc3a
ENSDARG00000077353	rerea
ENSDARG00000090814	si:dkey-18a10.3
ENSDARG00000092503	arid1b
uc vs 4dpicyclo
ENSDARG00000042724	supt5h
ENSDARG00000075139	hdac5
ENSDARG00000016527	helz2
ENSDARG00000022456	eno1a
ENSDARG00000038068	ddx5
ENSDARG00000045768	cry1aa
ENSDARG00000090326	mapk8ip1b
ENSDARG00000003803	LHX3
ENSDARG00000008010	zgc:194189
ENSDARG00000011696	esrrgb
ENSDARG00000015064	esrrd
ENSDARG00000015536	sox6
ENSDARG00000016304	tfdp1b
ENSDARG00000021201	noto
ENSDARG00000027082	hmbox1a
ENSDARG00000031777	pparaa
ENSDARG00000032963	her12
ENSDARG00000033160	nr1d1
ENSDARG00000034086	zgc:65895
ENSDARG00000036051	irx4b
ENSDARG00000036096	smad3a
ENSDARG00000036542	pknox1.2
ENSDARG00000037192	zgc:113364
ENSDARG00000037421	egr1
ENSDARG00000040141	CU207221.1
ENSDARG00000041072	mier1a
ENSDARG00000041691	bhlhe41
ENSDARG00000052654	thrab
ENSDARG00000053583	cers6
ENSDARG00000062621	LOC571757
ENSDARG00000067607	srebf1
ENSDARG00000070721	vdrb
ENSDARG00000070809	znf516
ENSDARG00000070951	hmga1b
ENSDARG00000073708	zgc:171551
ENSDARG00000076297	nfatc3a
ENSDARG00000078552	grhl3
ENSDARG00000086744	znf1152
ENSDARG00000090814	si:dkey-18a10.3
ENSDARG00000091086	alx3
ENSDARG00000091896	znf1172
ENSDARG00000092605	znf1003
ENSDARG00000094308	si:dkey-247i3.6
ENSDARG00000097589	zgc:174574
common in all
ENSDARG00000015064	esrrd
ENSDARG00000015536	sox6
ENSDARG00000067607	srebf1
ENSDARG00000070951	hmga1b
common in 12hpi_4dpi
ENSDARG00000075670	rereb
common in 12hpi 4dpicyclo
ENSDARG00000003803	LHX3
ENSDARG00000036051	irx4b
common in 4dpi 4dpicyclo
ENSDARG00000090326	mapk8ip1b
ENSDARG00000011696	esrrgb
ENSDARG00000016304	tfdp1b
ENSDARG00000033160	nr1d1
ENSDARG00000037421	egr1
ENSDARG00000041691	bhlhe41
ENSDARG00000052654	thrab
ENSDARG00000076297	nfatc3a
ENSDARG00000090814	si:dkey-18a10.3
