# Supplementary material for: let-7 MicroRNA-Mediated Regulation of Shh Signaling and the Gene Regulatory Network Is Essential for Retina Regeneration
Source: Cell Rep. 2018 May 2;23(5):1409–23. doi: 10.1016/j.celrep.2018.04.002 (PMC5946716; doi:10.1016/j.celrep.2018.04.002)
Supplement: Table S5. List of Primers Used in the Study, Related to Figures 1, 2, 3, 4, 5, 6, and S1–S6 — All the primers used in this study are listed with their code names indicating the genes in the first column and the 5′ to 3′ sequence, in the next column. [file mmc3.xlsx]

## Sheet: Sheet1
Full cDNA clone Primers	Ensembl ID	Sequence 5’-3’
Zic2b BamHI F	ENSDARG00000037178	AGTGTACTGGATCCACCATGTTACTGGACGCCGGCCACCA
Zic2b XhoI R		AGTCTGATCTCGAGTTAAACGTACCACTCGTTAAAATTG
Ascl1a BamHI F	ENSDARG00000038386	AGTCTGCAACCGGATCCACCATGGACATCACCGCCAAGATGGAAATAAG
Ascl1a XhoI R		AGCTGACTCTCGACCAGTCAAAACCAGTTGGTGAAGTCCAGGAG
Foxn4 BamHI F	ENSDARG00000010591	ATGCTGCTGGATTCACCATGACGGTAGCAGGAGGAGCAGGATC
Foxn4 XhoI R		ATGCTGCTCTCGAGTTAAAGCAGAACGATAGGTTTTGTTC
Lin28a BamHI F	ENSDARG00000016999	ATGCTGATGGATCCACCATGCCCCCGGCAAATCCGCATC
Lin28a XhoI R		ATGCTGATCTCGAGATCAGTGCTCTCTGGCAGTAAGGGAG
Her4.1 Fwd	ENSDARG00000056732	GAAACTCTACTGACAAACAAGCTG
Her4.1 Rev		GATGTTGTCCATCTTCGTTTAGTGC
Insm BamHI F	ENSDARG00000091756	ATGGTAATGGATCCACCATGCCCAGAGGATTTTTAGTCAAG
Insm XhoI R		ATGGTACTCGAGGCAGGCTGGACGCACCGGCATCTGAAG
Shha BamHI F	ENSDARG00000068567	ATGCTCGAGGATCCACCATGCGGCTTTTGACGAGAGTGC
Shha XhoI R		ATGCTCGACTCGAGGCTTGAGTTTACTGACATCCCCAAAG
Ptch BamHI F	ENSDARG00000016404	ATGCTCGAGGATCCCCATTCCTGCCAGCAGACTTAACATTC
Ptch XhoI R		ATGCTCGACTCGAGGCTGGAGGGTCTTGTGTGGCAGACATTG
MMP9 F	ENSDARG00000042816	ATGAGACTTGGAGTCCTGGCGTTTCTGGTTCTG
MMP9 R		CTATAGAGAATGAATGTCACTGCATTTCAG
Hind2X flag NICD Fwd		TCAATCATGAAGCTTACCATGGACTACAAGGACGACGATGACAAGGACTACAAGGACGACGATGACAAGTCCAGGAAGAGGAAGCGGGAACATGGC
MluI NICD Rev		CCGCTGCCACGCGTCTTGAAAGCCTCTGGAATATGGTTC
T7-HSP m F		TAATACGACTCACTATAGCCTTTCATAATGAAACAATTGCAC
Sv40 Rev		GATCATAATCAGCCATACCACATTTG
ChIP and Promoter primers
Foxn4 Binding site on Ascl1a F		GCGTATTGAAAAGGCCGCGCTG
Foxn4 Binding site on Ascl1a R		GAAAAAGCAAGCAGGTGGCATG
Ascl1a Binding Site on Foxn4 1F		GAAAAGATAGATTTGTGAGGGGTGTAC
Ascl1a Binding site on Foxn4 1R		GGAGGGCCGAAGCCCACAGTTCCAAC
Ascl1a Binding Site on Foxn4 2F		CATTGTTAACACGTTAATAATTAAC
Ascl1a Binding site on Foxn4 2R		CCAGTGACTTGAAGTCTATTCTTCG
Ascl1a Binding Site on Foxn4 3F		CAAGATGGTTTCTCTGCTCTC
Ascl1a Binding Site on Foxn4 3R		AGAGATTGAAGATCACCAGGCAG
Ascl1a Binding Site on Foxn4 4F		GGGGACAGGGGTTGGGTGG
Ascl1a Binding Site on Foxn4 4R		CCATTAAACCAAGCTCTAACG
Gli Binding site on Ascl1a F		GCGTATTGAAAAGGCCGCGCTG
Gli Binding site on Ascl1a R		GAAAAAGCAAGCAGGTGGCATG
Gli Binding site on Foxn4 1F		GAAAAGATAGATTTGTGAGGGGTGTAC
Gli Binding site on Foxn4 1R		GGAGGGCCGAAGCCCACAGTTCCAAC
Gli Binding site on Foxn4 2F		GGGGACAGGGGTTGGGTGG
Gli Binding site on Foxn4 2R		CCATTAAACCAAGCTCTAACG
Gli Binding site on Zic2b F		ATTCTTAGATTTGGGAAACG
Gli Binding site on Zic2b R		GCTATATGGCTATGAGCAACTG
Gli Binding site on Lin28 1F		GGGTTGGAGCTAAAATCTGCAGGAC
Gli Binding site on Lin28 1R		GTCCTGAAGATGACCCATGTCAAGC
Gli Binding site on Lin28 2F		TATTAATTTATTTAGGAGGTGTGG
Gli Binding site on Lin28 2R		TTAGGAGAAAAGGATCCACAGCG
pEGFP fusion constructs for let7 study
Zic FL Let7 XhoI F		AGTGTACTCTCGAGACCATGTTACTGGACGCCGGCCACCA
Zic FL let7 BamHI R		ATGCTGCTGGATCCTTAAACGTACCACTCGTTAAAATTG
Shha let7 XhoI F		TGTGATCGCTCGAGCATGACACAGAGATGCAAAGAC
Shha let7 BamHI R		TGCGATCGGGATCCTACAAAGGAGCAGTTTGAATATTTTC
Smo Let7 XhoI F		TGTGGAAGGCTGTGGGATCCAGTGCGACAACC
Smo Let7 XhoI R		ATGCTGCTCTCGAGGCTCCAGGTAGCATATCCTGTTCCTC
Ptch1 let7 BamHI F		ATGCTCGAGGATCCCCATTCCTGCCAGCAGACTTAACATTC
Ptch1 let7 XhoI R		ATGCTCGACTCGAGGCTGGAGGGTCTTGTGTGGCAGACATTG
Shhb BamHI F		ATGCTGGTGGATCCACCATGGACGTAAGGCTGCATCTGAAG
Shhb XhoI		ATGCTGCTCTCGAGACTTAAGTGTAAAATCCCGAGTGGATG
qPCR Primers	Ensembl ID	Sequence 5’-3’
Shha F	ENSDARG00000068567	CTATTATTTTGTTATTGCTTTGG
Shha R		TACAAAGGAGCAGTTTGAATATTTTC
Shhb F	ENSDARG00000038867	CTCTGTCAAAGCAGAAAATTC
Shhb R		CTTCCGTTGAGTTGTCGAGG
Ptch1 F	ENSDARG00000016404	CCCTTTTGTCATGTTAGGTC
Ptch1 R		AGAGTCGCACAGCTTCAATG
Ptch2 F	ENSDARG00000055026	GTTTGACTTCATCATGAGATAC
Ptch2 R		GTAGTACCCATGGTGGTTCATAG
Gli1 F	ENSDARG00000101244	TGGCATGGACATGGGACAAACAC
Gli1 R		CTGGGCTGGTATTATAGTCTCTC
Gli2a F	ENSDARG00000025641	GAGCAAAGGCACTGAAATACGG
Gli2a R		CGACCACTGCAAATGGCATCAC
Gli3 F	ENSDARG00000052131	GACTGTCAACAAGTTAAGAGAGG
Gli3 R		GGACAAAACACAGATATTCCTGC
Disp1 F	ENSDARG00000044417	CAATTTCGACAATACGCGGGTTCG
Disp1 R		GGACCGAGGGTACCGTTGTGG
Disp2 F	ENSDARG00000042846	CAGATGGAACAGACACAGATCC
Disp2 R		CACAGAATCTGAGCAGGCCAAG
Smo F	ENSDARG00000002952	CCCACTGGAACACCCATTCC
Smo R		GCACTGCACTGGGGCCAAAC
MMP9 F	ENSDARG00000042816	GGAGAAAACTTCTGGAGACTTG
MMP9 R		CACTGAAGAGAAACGGTTTCC
Ascl1a F	ENSDARG00000016999	ATCTCCCAAAACTACTCTAATGACATGAACTCTAT
Ascl1a R		CAAGCGAGTGCTGATATTTTTAAGTTTCCTTTTAC
LIn28a F	ENSDARG00000056732	TAACGTGCGGATGGGCTTCGGATTTCTGTC
Lin28a R		ATTGGGTCCTCCACAGTTGAAGCATCGATC
Her4.1 F	ENSDARG00000091756	GCTGATATCCTGGAGATGACG
Her4.1 R		GACTGTGGGCTGGAGTGTGTT
Insm1a F	ENSDARG00000091756	CCAAGAAAGCCAAAGCCATGCGGAAGC
Insm1a R		TTATTGCTTTCCGCGCTCTGCTTGGGTTTG
DeltaA-F	ENSDARG00000010791	GCGCAGGAAACGTCTGAAAAGTGAC
DeltaA-R		ATCCTGCAGGCCCATTACACCTCAG
DeltaB-F	ENSDARG00000004232	AAGAATGGCGGCAGTTGTAATGATTTG
DeltaB-R		AGATCCACACATTCACCACCGTTG
DeltaD-F	ENSDARG00000020219	AAATGGAGGAAGTTGCACTGATC
Delta D-R		AAGATCGAGACACTGAGCATCATTC
Notch1a-F	ENSDARG00000103554	ACGGATTCACTCCACTGATGATCGCATC
Notch1a-R		TCGGTTCCGAATGAGGATCTGGAAG
beta-actin F	ENSDARG00000037746	GCAGAAGGAGATCACATCCCTGGC
beta-actin R		CATTGCCGTCACCTTCACCGTTC
Primers for Promoter clonings
Foxn4 promoter XhoI F		CTCAGATCTCGAGAACTGCACCCTAATGACCGTAAACTGTAC
Foxn4promoter BamHI R		CCGCGGGGCCCGCTAGCGGATCCGCTGTTCAACTGAGCTAAAAGTTTTAG
Zic2b promoter SalI F		ATATAGTCGACCATCTTCTGGCGCTCACTTTG
Zic2b Promoter BamHI R		ATGCTAGAGGATCCCACCACGATTTTTGACCAAAGAATGC
MMP9 Promoter XhoI F		TGATAGCTCTCGAGCAAATGATGGAACAAAAGCAGTCTG
Her2.1 promoter XhoI F		GGCTGAAGCTCGAGAACAAACAGACCATCAAAATGAAGTGTGAC
Her2.1 promoter BamHI R		ATGCGTAGGGATCCTGCTGTGTGTCTTGTGTTCAGTTCTCCG
Primers for MO targeted region
Gli1 F		TCGAGTCATCCAAGAAGTCTCATCATGGAGAAG
Gli1 R		GATCCTTCTCCATGATGAGACTTCTTGGATGAC
Gli2a F		TCGAGGGAATGCCCAGTTGTCATGGAACCCG
Gli2a R		GATCCGGGTTCCATGACAACTGGGCATTCCC
Gli3 F		TCGAGGAGGAATGCCCAGTTGTCATGGAACAG
Gli3 R		GATCCTGTTCCATGACAACTGGGCATTCCTCC
Mmp9 F		TCGAGGTCTCGATGCCAGTGGATATGCAGCAG
Mmp9 R		GATCCTGCTGCATATCCACTGGCATCGAGACC
Ptch1 F		TCGAGATGGCCTCGGCTGTTAATGTCTCCTAG
Ptch1 R		GATCCTAGGAGACATTAACAGCCGAGGCCATC
Ptch2 F		TCGAGATGGCCTCGGATCCCAGAGACCCGAGA
Ptch2 R		CCGGTCTCGGGTCTCTGGGATCCGAGGCCATC
Primers for mutagenesis
Ascl1a pro Mut 1		GTACGCAACGCAAGCGTATCTCAGGGGGCGTAAAAAAGGGTAACGCGCGGCGAAAAAAAAAAGTATTGAAAAGGCCGCGCTGTTTC
Ascl1a pro Mut 1R		GAAACAGCGCGGCCTTTTCAATACTTTTTTTTTTCGCCGCGCGTTACCCTTTTTTACGCCCCCTGAGATACGCTTGCGTTGCGTAC
Ascl1a pro Mut 2F		CAACTCAGAACAGGTCGAGAGTCCGGAAAAAAACTGCCCATTGAAAAAAAACGTGAACGCCACGAGCAAGACGCACGGCCACTAAAAAATCCAAAGAAAACTTTAGTGCTTTGAC
Ascl1a pro Mut 2R		GTCAAAGCACTAAAGTTTTCTTTGGATTTTTTAGTGGCCGTGCGTCTTGCTCGTGGCGTTCACGTTTTTTTTCAATGGGCAGTTTTTTTCCGGACTCTCGACCTGTTCTGAGTTG
Lin28a pro Mut 1F		CATTAACGTAGTTGATTACAAAAAAGAAAAAGCAGTTAATTGTATAGCC
Lin28a pro Mut 1R		GGCTATACAATTAACTGCTTTTTCTTTTTTGTAATCAACTACGTTAATG
Lin28a pro Mut 2F		CAGTCAGTCACACAGGCTAAATAATATAAAATGCCTTCGAGGAGCTG
Lin28a pro Mut 2R		CAGCTCCTCGAAGGCATTTTATATTATTTAGCCTGTGTGACTGACTG
Lin28a pro Mut 3F		GATGCGGCTTTAATTGTGTTTATAAATAACGGGCCGCATGACAATCCAAATAC
Lin28a pro Mut 3R		GTATTTGGATTGTCATGCGGCCCGTTATTTATAAACACAATTAAAGCCGCATC
Lin28a pro Mut 4F		CTAATTAAACGTGGTTACGAAATCATATGAAAAAATACCATATTAGCTTGCAGTGTAATAAATGTGGATCCTTTTCTCCTAAATG
Lin28a pro Mut 4R		CATTTAGGAGAAAAGGATCCACATTTATTACACTGCAAGCTAATATGGTATTTTTTCATATGATTTCGTAACCACGTTTAATTAG
Lin28 pro Mut 5F		GTTTTTATTATTTATTTATGATATATAATATTTATTTATTTATTTATTTATTC
Lin28 pro Mut 5R		GAATAAATAAATAAATAAATAAATATTATATATCATAAATAAATAATAAAAAC
Lin28 pro Mut 6F		CTTTTGTTTTATTAATTTATTTAGAAAATATGGTATTTATTTATTTATTTATTTATTTATCTTC
Lin28 pro Mut 6R		GAAGATAAATAAATAAATAAATAAATAAATACCATATTTTCTAAATAAATTAATAAAACAAAAG
Zic2b pro Mut 1F		CAAAAACACTCAGTTGGATAAAAAACGCACAGAGAACCTGCGCAACCGCTAC
Zic2b pro Mut1R		GTAGCGGTTGCGCAGGTTCTCTGTGCGTTTTTTATCCAACTGAGTGTTTTTG
Zic2b pro Mut2F		GGAAACGGGGTTACTGTCGTGAGGGAAAATAGGGTGAAATGGAGAGAAAAAAGAGATAAGCGCAGTCAGGAGCG
Zic2b pro Mut2R		CGCTCCTGACTGCGCTTATCTCTTTTTTCTCTCCATTTCACCCTATTTTCCCTCACGACAGTAACCCCGTTTCC
Foxn4 pro Mut 1F		GGCTGGATTCAATCCTTATTTCAAAACCATAAAAACATTTAAAATAAAAC
Foxn4 pro Mut 1R		GTTTTATTTTAAATGTTTTTATGGTTTTGAAATAAGGATTGAATCCAGCC
Foxn4 pro Mut 2F		CAGGGTTGGAACTGTGGGCTTAAAAAATCCAGGGATTGAGTTTGACACCC
Foxn4 pro Mut 2R		GGGTGTCAAACTCAATCCCTGGATTTTTTAAGCCCACAGTTCCAACCCTG
Foxn4 pro Mut 3F		GCTGTTTTACCCTCAATCTGGAATTAAGTAAAAAAAGGCTTTAGAAAAAAAATGTCAAACTCAGTTCCAAAAGGG
Foxn4 pro Mut 3R		CCCTTTTGGAACTGAGTTTGACATTTTTTTTCTAAAGCCTTTTTTTACTTAATTCCAGATTGAGGGTAAAACAGC
Foxn4 pro Mut 4F		CTATTAAAAATACGAAAAGATAGATTTGTAAAAAATGTACTTATATAAGCTGAGCAC
Foxn4 pro Mut 4R		GTGCTCAGCTTATATAAGTACATTTTTTACAAATCTATCTTTTCGTATTTTTAATAG
Ascl Bs Fox Mut F		GCTAAAACTTTTAGCTAAGTTGAACAGC
Ascl Bs Fox Mut R		GCTGTTCAACTTAGCTAAAAGTTTTAGC
Ascl Bs Fox Mut F2		CAACCCTAATTAAACAAACCTGATCAAATAATTAAG
Ascl Bs Fox Mut R2		CTTAATTATTTGATCAGGTTTGTTTAATTAGGGTTG
Fox BS Ascl Mut F		CCGCCAAGATGGAACCCCGCGTAAACCAGCAGCAGTTC
Fox BS Ascl Mut R		GAACTGCTGCTGGTTTACGCGGGGTTCCATCTTGGCGG
Shha let7 mut 1 F		GGGAAGAGCTGTTGATATTAACAAAAATGACCGAGACAAGAGCAAATACGGGAC
Shha let7 mut 1 R		GTCCCGTATTTGCTCTTGTCTCGGTCATTTTTGTTAATATCAACAGCTCTTCCC
Shha let7 mut 2 F		CACGACGCGACGTGTGTTAAAAAAAAAAGAAACGCAAGAACCCGTTGAAAAG
Shha let7 mut 2 R		CTTTTCAACGGGTTCTTGCGTTTCTTTTTTTTTTAACACACGTCGCGTCGTG
Shha let7 mut 3 F		GATGAGTGGCCATACCAGTTAACAAAAAATTCATTAAGGCAAGGTGTCAG
Shha let7 mut 3 R		CTGACACCTTGCCTTAATGAATTTTTTGTTAACTGGTATGGCCACTCATC
Shha let7 mut 4 F		GATAAAGAAAATATTCAAACTGAAAAAAAGTATGTTTTGTTTCTCTCTTTG
Shha let7 mut 4 R		CAAAGAGAGAAACAAAACATACTTTTTTTCAGTTTGAATATTTTCTTTATC
Shhb let7 mut 1 F		GAGGGACGGGCAGTGGACATCACTAAAAAAAACAGGGATAAAAGCAAG
Shhb let7 mut 1 R		CTTGCTTTTATCCCTGTTTTTTTTAGTGATGTCCACTGCCCGTCCCTC
Shhb let7 mut 2 F		CAGAACCTTTCACCAAGCTCACCCTCAAAAAAGCGCACCTAGTTTTCGTTGGAAACTAAAAAGCAGCTTCGGGTATAACAGCAACATTTGCCAGCAAC
Shhb let7 mut 2 R		CAGAACCTTTCACCAAGCTCACCCTCAAAAAAGCGCACCTAGTTTTCGTTGGAAACTAAAAAGCAGCTTCGGGTATAACAGCAACATTTGCCAGCAAC
Ptch1 let7 mut F		CGAATATGCACAGTTTCCCTTAAAAAAAAACGGGCTTCGCGAGACGCCACAGTTCGTG
Ptch1 let7 mut R		CACGAACTGTGGCGTCTCGCGAAGCCCGTTTTTTTTTAAGGGAAACTGTGCATATTCG
Smo let7 mut 1 F		CAACACTATGCGACTTGGAGAAAAAAAATCCACCGAGACGCTGTCATGCGTG
Smo let7 mut 1 R		CACGCATGACAGCGTCTCGGTGGATTTTTTTTCTCCAAGTCGCATAGTGTTG
Smo let7 mut 1 F		GAAGGAAGGAAGTACGGCCAGCGGGTAAAAAAACAGATGAAGGGAATCCTGCCTACCAC
Smo let7 mut 1 R		GTGGTAGGCAGGATTCCCTTCATCTGTTTTTTTACCCGCTGGCCGTACTTCCTTCCTTC
Zic let7 mut 1 F		CTCTTGGAGCGCATGCGGCGGCGCACAAAAAAAATTTCGCCAGCTCCACTTTTAACTCCAC
Zic let7 mut 1 R		GTGGAGTTAAAAGTGGAGCTGGCGAAATTTTTTTTGTGCGCCGCCGCATGCGCTCCAAGAG
		CATAAATACTGCCTTCAGGGAAAAAGAAAAGACAGTAAACCAGCTG
MMP9 Mut 1 F
		CAGCTGGTTTACTGTCTTTTCTTTTTCCCTGAAGGCAGTATTTATG
MMP9 Mut 1 R
		CTTCTTTCTGTTCCTCTGAAAAAGTCACTATTGCAAATACACC
MMP9 Mut 2 F
MMP9 Mut 2 R
		GGTGTATTTGCAATAGTGACTTTTTCAGAGGAACAGAAAGAAG
		GTAATAACAATCCAAAACCACTTTCTAAAGTGTTCATTATCTTCTTTCTGTTC
MMP9 Mut 3 F
		GAACAGAAAGAAGATAATGAACACTTTAGAAAGTGGTTTTGGATTGTTATTAC
MMP9 Mut 3 R
		CAGCAGACCAACACACTCTTAAAAAATGTTGTGTTTTGTAAG
MMP9 Mut 4 F
		CTTACAAAACACAACATTTTTTAAGAGTGTGTTGGTCTGCTG
MMP9 Mut 4
​R
